# Supplementary material for: Clinical, Genetic, EEG, Neuroimaging Insights and Conservative Treatment in Pediatric Focal Epilepsy: A Retrospective Observational Study
Source: J Clin Med. 2025 Mar 25;14(7):2234. doi: 10.3390/jcm14072234 (PMC11989424; doi:10.3390/jcm14072234)
Supplement: Supplementary file 1 [file jcm-14-02234-s001.zip]

Archive with 1 entries (1 files):
- jcm-3509150-supplementary.pdf
